# Supplementary material for: Liver cancer stem cell dissemination and metastasis: uncovering the role of NRCAM in hepatocellular carcinoma
Source: J Exp Clin Cancer Res. 2023 Nov 22;42:311. doi: 10.1186/s13046-023-02893-w (PMC10664624; doi:10.1186/s13046-023-02893-w)
Supplement: Supplementary file 1 — Additional file 1. Baseline characteristics of patients. [file 13046_2023_2893_MOESM1_ESM.xlsx]

## Sheet: Data file S1-SPSS_Baseline char
No	Age	Sex	HCC	Cause	Metastasis	Numberofnodules	Tumorsizecm	Tumordifferentiation	Vascularinvasion	BCLC	Livercirrhosis	HBVviralload	HBVDNAdetectable	PLT	PLT_100	Bilirubin	PTS	ALT	ALT_48	AST	AST_50	Albumin	AFP	PIVKAII	NRCAM
1	64	1	1	1	1	1	8.1	1	1	1	1	169385	1	23	1	32.8	15.6	69	1	180	1	31.2	1210	14611	2593.65
2	42	1	1	1	1	0	7	0	1	0	1	23587	1	58	1	23.7	13	20	0	26	0	44.4	10.95	2634	3000.19
3	54	1	1	0	1	1	5.8	0	1	1	0	0	0	123	0	6.6	10.5	23	0	14	0	35	2.15	27	1652.07
4	68	1	1	3	0	0	7	0	1	0	1	0	0	116	0	10.1	11.3	24	0	41	0	39.8	1210	6310	1725.94
5	44	0	1	1	0	0	2.7	0	0	0	1	0	0	75	1	12.1	12.3	24	0	28	0	41.5	2.47	17	1092.12
6	53	1	0	0	0	0	0	0	0	#NULL!	0	0	0	157	0	21.8	11.1	19	0	16	0	45.1	7.42	16	905.434
7	41	1	1	1	0	0	2	1	1	0	0	15800	1	121	0	9.6	12	22	0	22	0	45.2	1210	200	1124.77
8	43	1	1	1	0	0	2.7	0	1	0	1	770	1	77	1	11.2	12.2	60	1	43	0	45.7	5.71	127	2041.71
9	50	0	1	1	1	1	9.3	1	1	1	1	123000	1	138	0	13.3	11.6	31	0	50	1	42.6	16.44	21	1518.17
10	59	1	0	0	0	0	0	0	0	#NULL!	0	0	0	194	0	17.9	11.5	12	0	17	0	40.7	1.47	20	856.846
11	67	0	1	1	0	1	2.3	0	0	0	1	0	0	74	1	9.4	11.2	15	0	21	0	44.4	5.96	29	1083.19
12	40	1	1	1	0	0	1	0	1	0	1	0	0	27	1	17.2	13.3	58	1	59	1	44.1	72.3	30	1963.78
13	55	1	1	1	1	1	11.1	1	1	1	1	1110000	1	123	0	18.9	12.8	41	0	59	1	39.8	1210	75000	1502.89
14	41	1	1	1	1	0	11.2	0	1	0	0	7800000	1	293	0	12.1	12.6	41	0	60	1	41.2	10.42	24310	1620.49
15	63	1	1	1	1	0	2.5	0	1	0	1	0	0	79	1	23.5	13.4	21	0	32	0	45.2	59.68	816	1524.29
16	70	1	1	1	1	1	2.6	0	1	0	0	18700	1	20	1	7	11.8	23	0	29	0	37	1210	848	1890.07
17	56	1	1	1	1	0	8.8	1	1	0	1	0	0	81	1	17.9	10.5	52	1	49	0	46.6	1210	224	1631.51
18	64	1	1	1	1	0	8.4	1	1	0	0	1870000	1	131	0	12.7	11.3	63	1	64	1	43.5	1210	3558	1454.33
19	47	1	1	1	0	0	3.7	1	0	0	1	0	0	116	0	24.7	12.7	22	0	30	0	39.6	42.93	102	1614.2
20	37	0	1	1	0	0	1.2	0	1	0	1	0	0	181	0	7.8	11.9	17	0	25	0	45.3	95	17	1300.59
21	49	0	1	1	0	0	2	0	1	0	1	0	0	138	0	9.9	12.1	17	0	21	0	42.8	1210	16	1331.71
22	59	1	1	1	0	0	1.9	0	0	0	1	0	0	221	0	9.3	11.6	25	0	19	0	42.9	1.47	445	1284.32
23	49	1	1	1	1	0	3.8	1	1	0	1	848	1	110	0	17.8	11.6	25	0	21	0	41.7	1210	243	815.525
24	73	1	0	0	0	0	0	0	0	#NULL!	0	0	0	177	0	28.7	11.7	104	1	66	1	45.5	6.92	18	908.708
25	45	1	1	1	1	0	11.2	1	1	0	1	2510	1	205	0	17.6	12.5	50	1	55	1	45.8	1210	1389	12677.1
26	79	1	0	0	0	0	0	0	0	#NULL!	0	0	0	146	0	16.4	12.1	17	0	17	0	38.5	1.88	22	411.873
27	61	0	1	1	0	0	1.1	1	1	0	1	114	1	65	1	13.9	11.3	13	0	20	0	47	527	16	2155.15
28	65	0	1	1	0	0	1.2	0	1	0	1	0	0	78	1	10.7	12.7	24	0	35	0	42.4	1210	24	1683.97
29	60	1	1	1	0	0	1	0	1	0	1	0	0	110	0	7.2	11.7	16	0	20	0	39.7	14.24	25	1604.8
30	52	1	1	1	0	0	3.2	0	1	0	0	20200	1	87	1	14.1	13.4	319	1	223	1	45.2	75.97	174	1745.52
31	39	0	0	0	0	0	0	0	0	#NULL!	0	0	0	151	0	17.6	10.4	25	0	20	0	45.8	5.49	19	695.628
32	53	1	1	1	1	1	7	1	1	1	1	1420000	1	150	0	8.1	14.4	22	0	28	0	32.5	1210	48726	2636.42
33	37	0	1	1	0	0	3.6	0	1	0	1	2470000	1	116	0	22.5	13.9	90	1	221	1	28.3	1210	62	1217.88
34	47	1	1	0	0	0	2.7	0	1	0	0	0	0	128	0	19	12.3	9	0	17	0	44.7	573.6	107	1130.7
35	69	1	1	3	1	1	18.5	0	1	1	0	0	0	256	0	18.3	10.2	33	0	37	0	36.2	90.07	59856	2410.49
36	61	0	0	0	0	0	0	0	0	#NULL!	0	0	0	190	0	15.6	11.8	20	0	23	0	42.6	3.49	17	505.938
37	51	1	1	1	0	0	8.7	1	0	0	1	27	1	91	1	15.2	11.2	41	0	36	0	45	3.8	113	920.021
38	54	1	1	1	0	1	2.8	0	1	0	0	0	0	122	0	13.7	12	27	0	27	0	47.9	820.2	1894	1005.31
39	68	1	1	1	0	0	11.9	1	1	0	0	30300	1	143	0	14.4	11.1	30	0	55	1	47.4	777.5	3163	1771.83
40	53	1	1	1	1	1	3.2	0	1	1	1	214	1	164	0	34.1	11.9	13	0	19	0	44.3	2.47	1284	1349.53
41	47	1	0	1	0	0	0	0	0	#NULL!	0	1900	1	154	0	12.8	11.4	26	0	22	0	41.1	5.48	27	508.631
42	42	1	0	1	0	0	0	0	0	#NULL!	1	198	1	84	1	6.4	11.8	42	0	28	0	39.6	2.23	25	668.081
43	40	1	0	0	0	0	0	0	0	#NULL!	0	0	0	183	0	13.8	12.2	37	0	30	0	44.4	2.75	18	1343.47
44	66	1	1	1	1	1	2.3	1	1	0	1	0	0	117	0	25.4	13.1	15	0	25	0	34	10.19	257	1336.16
45	44	0	0	3	0	0	0	0	0	#NULL!	0	0	0	214	0	12.3	11.6	20	0	51	1	42.5	1.7	21	546.058
46	64	1	1	1	1	1	7.3	1	0	1	1	434	1	124	0	14.1	13	51	1	74	1	30.7	41.39	73299	1368.88
47	46	0	1	1	1	1	8	0	1	1	1	4200	1	293	0	33.9	14.5	65	1	116	1	37.7	1210	14281	8285.81
48	49	1	1	1	1	0	14	0	1	0	0	2940000	1	225	0	28.5	13	48	1	89	1	42.9	1210	7005	2475.01
49	61	0	1	1	0	0	5.6	1	1	0	1	5590	1	70	1	21.1	12.8	50	1	59	1	29.3	1210	7401	1512.05
50	50	1	1	1	1	1	8.2	1	1	1	1	7120000	1	218	0	10	11.3	31	0	41	0	34	1210	16615	2063.94
51	58	1	1	1	1	1	6.7	0	0	1	0	24200	1	270	0	7.6	13.3	16	0	37	0	32.6	25.52	401	1648.9
52	73	0	0	0	0	0	0	0	0	#NULL!	0	0	0	156	0	5.3	11.1	11	0	16	0	38.4	2	18	915.268
53	62	1	0	0	0	0	0	0	0	#NULL!	0	0	0	226	0	13.2	10.9	61	1	46	0	50.3	2.5	24	1074.44
54	49	1	0	1	0	0	0	0	0	#NULL!	1	80300	1	55	1	8.5	14.4	31	0	37	0	29.1	4.51	4401	759.083
55	59	1	1	1	0	0	2.9	0	1	0	0	1330	1	64	1	9.6	11.1	35	0	36	0	41.5	2.63	30	1507.47
56	52	1	1	1	0	1	3	1	1	0	0	0	0	62	1	7.4	12	76	1	53	1	42.7	869.4	475	1238.88
57	65	1	1	1	0	1	1	0	1	0	0	19900	1	73	1	17	12.1	25	0	34	0	40.9	63.73	17	1273.98
58	60	1	1	1	0	0	8.2	0	1	0	1	1790000	1	164	0	14.6	11.9	42	0	43	0	41.1	3.89	71	1281.37
59	65	1	1	1	1	0	4.4	1	1	1	1	1000000	1	46	1	7	11.8	33	0	38	0	36.7	14.31	1015	1951.34
60	33	1	1	1	1	0	2.1	1	1	0	1	0	0	231	0	18.2	11.8	34	0	27	0	49.7	7.93	25	993.234
61	55	1	0	0	0	0	0	0	0	#NULL!	0	0	0	252	0	473.3	11.8	16	0	37	0	37.9	2.47	78	1409.83
62	58	0	0	1	0	0	0	0	0	#NULL!	0	0	0	123	0	13.8	10.8	22	0	22	0	45.6	2.5	22	850.441
63	63	1	1	1	1	0	1.8	0	1	0	1	10	1	94	1	29.2	11.6	22	0	27	0	44.5	3.16	62	1674.37
64	53	1	1	1	1	1	7	1	1	1	1	1420000	1	150	0	8.1	14.4	22	0	28	0	32.5	1210	48726	2344.81
65	60	0	1	1	1	1	3.3	0	1	1	1	3080	1	118	0	10	11.3	28	0	24	0	42.4	15.88	1402	432.291
66	52	1	1	1	0	0	2.6	1	1	0	1	0	0	78	1	15.6	12.6	18	0	32	0	46.5	147	212	1377.82
67	63	1	1	1	0	0	3.5	0	1	0	1	0	0	52	1	25.6	12.7	43	0	36	0	43.7	4.61	49	1271.02
68	49	1	0	0	0	0	0	0	0	#NULL!	0	0	0	252	0	473.3	11.8	16	0	37	0	37.9	2.47	78	1378.9
69	48	1	1	1	0	1	1.5	0	1	0	1	0	0	90	1	6.6	12.2	26	0	24	0	39.2	79.47	19	1008.33
70	46	1	1	1	0	0	2.2	0	1	0	0	0	0	129	0	6.9	11.8	14	0	16	0	40.1	4.2	18	1603.24
71	50	0	0	0	0	0	0	0	0	#NULL!	0	0	0	134	0	10.2	10.7	19	0	21	0	47.2	3.76	52	1070.95
72	57	0	1	0	0	0	4.8	0	1	0	0	0	0	191	0	18.2	11.2	23	0	25	0	42.9	21.26	13	826.235
73	42	1	1	1	1	1	6.5	0	1	1	1	704	1	91	1	46.1	12.6	239	1	223	1	40.7	1210	9499	1151.42
74	44	1	1	1	1	0	2.8	1	1	0	1	2450	1	118	0	14.6	12.6	18	0	25	0	41.2	106.9	21	1282.84
75	42	0	0	0	0	0	0	0	0	#NULL!	0	0	0	237	0	11.8	11.3	13	0	21	0	43.6	4.19	13	622.779
76	47	1	1	1	0	0	15.2	1	1	0	1	61200	1	206	0	16.2	11.8	58	1	106	1	31	1210	48677	1475.52
77	46	1	0	1	0	0	0	0	0	#NULL!	1	242000	1	83	1	10	12.1	28	0	26	0	41	6.07	24	1725.87
78	67	1	0	0	0	0	0	0	0	#NULL!	0	0	0	92	1	10.5	12.2	10	0	13	0	35.2	2.18	16	1472.51
79	63	1	0	0	0	0	0	0	0	#NULL!	0	0	0	196	0	8.7	11.3	12	0	14	0	39.4	3.11	29	409.341
80	57	1	1	1	0	0	1	0	1	0	1	0	0	42	1	17.7	12.3	24	0	32	0	51.2	2.97	114	2019.69
81	28	0	0	0	0	0	0	0	0	#NULL!	0	0	0	136	0	6	10.4	12	0	16	0	40.7	2.02	15	574.566
82	62	1	1	0	0	0	2.2	1	1	0	1	0	0	89	1	20.1	12.1	41	0	27	0	44.5	240.8	185	1214.93
83	60	1	1	1	1	1	2.5	1	0	0	1	0	0	109	0	7	13.2	15	0	26	0	40.1	0.67	29	1575.19
84	34	1	1	1	1	1	3.6	1	1	1	1	1460000	1	115	0	10.9	12.6	84	1	51	1	41.2	1210	133	1266.59
85	53	1	1	1	1	1	15	1	1	1	0	231	1	92	1	14.3	13.5	35	0	44	0	33.2	1210	777	2620.16
86	69	0	1	1	0	0	6	1	1	0	0	6330	1	149	0	21.3	10.9	33	0	29	0	41.9	4.72	39	1111.43
87	45	0	0	3	0	0	0	0	0	#NULL!	0	0	0	124	0	10.9	11.4	15	0	21	0	42.3	1.76	16	468.69
88	78	1	1	1	0	0	2	0	1	0	0	12700	1	100	0	11.6	13	37	0	47	0	40.7	5.02	25	2056.5
89	46	0	0	0	0	0	0	0	0	#NULL!	0	0	0	232	0	16.5	10.8	14	0	17	0	36.9	110.2	16	1008.94
90	64	0	1	0	1	1	5	1	1	1	1	0	0	69	1	12	12.2	37	0	24	0	45.8	49.02	23	2368.93
91	67	1	1	1	1	1	8.5	1	1	1	0	0	0	217	0	16.9	12.1	38	0	32	0	45	19.11	1888	2188.28
92	48	1	0	0	0	0	0	0	0	#NULL!	1	0	0	138	0	13.2	11.5	22	0	28	0	46.4	7.04	23	1548.38
93	53	0	1	1	1	0	7	0	1	0	0	0	0	220	0	21.3	11.3	30	0	34	0	50.1	814.8	19	2927.15
94	64	1	1	1	1	1	4.5	0	1	1	0	9230000	1	185	0	13.2	11.5	96	1	87	1	34.8	32.11	259	14784.2
95	45	1	1	1	0	0	3.1	0	1	0	1	0	0	163	0	22.9	11.6	36	0	35	0	44.4	1.65	40	1272.85
96	58	0	1	1	0	0	2.8	1	1	0	1	0	0	108	0	15.7	12.7	18	0	33	0	44	1210	194	1969.04
97	60	1	1	1	0	0	4	1	1	0	0	124000	1	76	1	10.5	12.4	104	1	94	1	39.7	1210	2054	3242.6
98	41	1	1	1	1	1	11	1	1	1	1	1560	1	186	0	12.4	12.6	34	0	66	1	38.3	1210	3190	1824.1
99	54	1	1	1	0	0	4.5	0	1	0	1	0	0	140	0	12.3	13	21	0	38	0	43.4	4.32	1110	1850.1
100	43	0	0	0	0	0	0	0	0	#NULL!	0	0	0	178	0	9.7	11.8	6	0	27	0	42.6	1.84	24	1785.39
101	31	1	1	1	1	0	6.5	0	1	0	1	59200	1	152	0	9.6	12.5	125	1	54	1	45.3	60.93	538	2626.28
102	64	0	1	1	1	0	5.6	1	1	0	0	49500	1	135	0	20.7	12.5	83	1	63	1	43.7	1210	26	3115.77
103	56	0	0	0	0	0	0	0	0	#NULL!	0	0	0	241	0	8.5	11.4	11	0	20	0	41.2	3.37	17	853.641
104	63	1	1	0	0	0	2	0	0	0	0	0	0	198	0	5.8	10.8	22	0	17	0	43.1	3.8	42	898.899
105	55	1	0	1	0	0	0	0	0	#NULL!	1	4680	1	101	0	12.3	11.9	23	0	19	0	42.4	3.7	30	771.845
106	42	0	1	1	1	1	5.6	1	1	1	0	781	1	97	1	7.8	12.8	12	0	26	0	46.1	26.49	104	2393.17
107	46	0	1	1	0	0	4.5	1	1	1	0	536000	1	217	0	15.1	12.4	24	0	21	0	38.8	6.27	222	698.941
108	56	1	0	0	0	0	0	0	0	#NULL!	0	0	0	225	0	5.8	12.7	18	0	22	0	41.4	2.52	27	631.418
109	31	1	1	1	1	1	11	1	1	1	0	57600	1	282	0	16.9	12.1	53	1	98	1	49.6	1210	75000	2682.22
110	51	1	1	1	0	0	5	1	1	0	0	0	0	89	1	14.5	11.6	13	0	19	0	46.5	14.58	163	3176.14
111	65	1	1	1	0	0	2.1	0	1	0	1	0	0	54	1	18	11.7	40	0	45	0	36.5	3.25	43	2847.94
112	63	0	1	0	1	1	5.8	0	1	1	1	0	0	62	1	30.9	12.1	31	0	68	1	32.5	12.67	800	4480.85
113	46	1	1	1	0	1	2.2	0	0	0	0	0	0	170	0	12.3	11	30	0	25	0	42.3	2.19	703	2611.12
114	50	1	1	3	1	1	0	0	1	1	1	0	0	118	0	37.2	10.7	25	0	30	0	41	1210	1067	1445.38
115	32	1	1	2	1	2	0	1	1	1	1	0	0	239	0	7.1	13.6	48	1	94	1	33.9	707.4	1773	2731.58
116	34	1	1	0	1	1	6	0	1	1	1	0	0	142	0	4.4	10.5	36	0	26	0	38.2	7.67	53528	1475.22
117	75	1	1	0	1	1	10.7	0	1	1	1	0	0	173	0	19.3	10.3	29	0	33	0	46.7	21.92	#NULL!	1948.02
118	38	1	1	0	1	1	8.5	1	0	1	0	0	0	171	0	9.5	11.3	31	0	109	1	42	107.7	28395	2711.87
119	46	1	1	4	1	2	5.5	1	1	1	1	0	0	104	0	14.3	11.5	29	0	57	1	46.5	4.14	10229	1235.62
120	54	1	1	0	0	0	4	0	0	0	0	0	0	293	0	12.2	10.4	74	1	51	1	46.6	2.98	143	847.69
121	60	1	1	4	0	0	4.2	0	1	1	1	0	0	165	0	12.6	11.3	30	0	25	0	44	3.45	53	479.58
122	66	1	1	0	0	1	20	0	0	0	0	0	0	341	0	12.2	11.3	38	0	27	0	37.5	270.8	16938	1784.68
123	68	1	1	0	0	1	2.5	0	0	0	0	0	0	116	0	13.7	11.6	46	0	87	1	41.1	9535	5589	2145.36
124	72	1	1	0	0	0	9	0	0	1	0	0	0	85	1	26.4	12.1	19	0	26	0	50.4	1210	2287	2816.47
125	29	0	1	2	1	1	10	1	1	1	1	0	0	204	0	8.9	11.3	10	0	18	0	35.5	1210	62	1965.63
126	39	0	1	0	1	1	0	0	1	1	0	0	0	238	0	8.4	10.9	44	0	27	0	43.4	1210	11503	1147.57
127	45	0	1	2	0	1	7.5	1	0	1	1	0	0	42	1	16.2	12.1	23	0	36	0	43.1	1210	63	1723.35
128	63	0	1	5	0	1	9	0	0	1	1	0	0	101	0	17.1	12.1	24	0	19	0	39.3	3.2	6101	1587.64
129	52	1	1	3	0	1	0	0	0	1	1	0	0	128	0	39	11.5	79	1	152	1	69.8	11953	54934	2817.46
130	53	1	1	0	0	0	5	0	0	0	0	0	0	71	1	8.6	11.6	49	1	44	0	41.9	0.92	159	2688.05
131	70	1	1	0	0	0	8	0	0	0	1	0	0	139	0	24.2	12.2	29	0	30	0	37.6	36.18	210	459.6
132	55	1	1	0	1	1	6	1	1	0	0	0	0	144	0	7	11.9	63	1	69	1	38.8	3.98	46	1475.64
133	52	1	1	4	0	0	3	0	0	0	1	0	0	48	1	18.7	12.9	21	0	24	0	42.2	7.79	35	986.7
134	44	1	1	0	0	0	7	0	0	0	0	0	0	139	0	13.4	12.1	19	0	20	0	45.1	1210	42	1457.65
135	58	1	1	4	0	1	0	0	0	1	1	0	0	120	0	14	13.1	47	0	33	0	47.8	3.74	370	1846.59
136	56	1	1	0	1	1	8	1	1	1	0	0	0	127	0	24.8	9.8	48	1	82	1	43.4	1210	284	2786.33
137	75	1	1	4	0	1	11.7	0	0	1	1	0	0	352	0	9	10	36	0	24	0	47.5	3.02	104	1486.27
138	46	1	1	0	1	1	11.5	1	0	1	1	0	0	426	0	6.6	9.9	32	0	23	0	38.2	1210	248	2699.21
139	25	1	1	2	1	1	6.5	1	1	1	1	0	0	164	0	12.2	12.1	60	1	56	1	42.1	1210	54934	2754.22
140	71	1	1	0	1	1	0	0	1	1	0	0	0	99	1	14	10.5	22	0	22	0	45.8	77252	58	1476.25
141	69	1	1	0	0	1	2	0	0	1	0	0	0	91	1	27.7	10.5	38	0	34	0	44.3	1210	149	1247.36
142	64	1	1	0	0	0	9	0	0	0	0	0	0	104	0	20.2	12.4	17	0	27	0	47.8	1210	199	2805.19
143	64	0	1	0	1	1	3.5	0	0	0	0	0	0	105	0	7.4	10.4	17	0	18	0	41.1	20.94	720	2825.79
144	58	1	1	0	0	0	2.5	0	0	0	0	0	0	238	0	7	9	24	0	22	0	48.3	8.78	1339	582.36
145	45	0	1	5	1	1	0	1	1	1	1	0	0	82	1	17.7	11.3	41	0	45	0	45.8	618.4	385	2746.59
146	77	1	1	0	0	0	1.5	0	0	0	0	0	0	75	1	17.5	10.7	29	0	26	0	47.1	454.3	25	351.24
